# Supplementary material for: Synteny Enabled Upgrade of the Galapagos Giant Tortoise Genome Improves Inferences of Runs of Homozygosity
Source: Ecol Evol. 2025 Apr 25;15(4):e71358. doi: 10.1002/ece3.71358 (PMC12032190; doi:10.1002/ece3.71358)
Supplement: Supplementary file 2 — Appendix S2. [file ECE3-15-e71358-s001.sh]

#Supplemental File 1 for "Synteny enabled upgrade of the Galapagos giant tortoise genome improves inferences of runs of homozygosity "
#Code to reproduce the genome upgrade from CheloAbing_1.0 to CheloaAbing_2.0

#Exclude mitochondrial contigs from GCA_003597395.1 and GCA_026122505.1
	awk '!/CM047529.1/' RS=">" ORS=">" GCA_026122505.1_AldGig_1.0_genomic.fna > GCA_026122505.1_AldGig_1.0_genomic.mtGenomeRemoved.fna
	awk '!/Contig5024/Contig5286/Contig5733/Contig6349/Contig8551' RS=">" ORS=">" GCF_003597395.1_ASM359739v1_genomic.fna > lgeorge.genome.mtRemoved.fasta


#Download Illumina short reads from SRA
fasterq-dump SRR6950581
fasterq-dump SRR6950582
fasterq-dump SRR6950583
fasterq-dump SRR6950584
fasterq-dump SRR6950585
fasterq-dump SRR6950586
fasterq-dump SRR6950587
fasterq-dump SRR6950588
fasterq-dump SRR6950589
fasterq-dump SRR6950590
fasterq-dump SRR6950599
fasterq-dump SRR6950600
fasterq-dump SRR6950615
fasterq-dump SRR6950616
fasterq-dump SRR6950617
fasterq-dump SRR6950618
fasterq-dump SRR6950619
fasterq-dump SRR6950620
fasterq-dump SRR6950621
fasterq-dump SRR6950622
fasterq-dump SRR6950623
fasterq-dump SRR6950624

#Trim and merge reads example,run for each read pair:
AdapterRemoval --file1 SRR6950585_1.fastq --file2 SRR6950585_2.fastq --basename output_SRR6950585 --trimns --trimqualities --collapse --gzip

#Concatenate the trimmed files for use later on
	#Subset of collapsed reads for use with ragtag
cat output_SRR6950583.collapsed.gz output_SRR6950584.collapsed.gz >  SRR6950583_SRR6950584.collapsedIllumina.fastq.gz
	#All collapsed and truncated reads for use as single end reads in gap filling
cat output_SRR6950620.collapsed.gz output_SRR6950618.collapsed.gz output_SRR6950584.collapsed.gz output_SRR6950583.collapsed.gz output_SRR6950581.collapsed.gz output_SRR6950590.collapsed.gz output_SRR6950617.collapsed.gz output_SRR6950589.collapsed.gz output_SRR6950599.collapsed.gz output_SRR6950621.collapsed.gz output_SRR6950624.collapsed.gz output_SRR6950623.collapsed.gz output_SRR6950615.collapsed.gz output_SRR6950582.collapsed.gz output_SRR6950588.collapsed.gz output_SRR6950587.collapsed.gz output_SRR6950586.collapsed.gz output_SRR6950585.collapsed.gz output_SRR6950619.collapsed.gz output_SRR6950622.collapsed.gz output_SRR6950616.collapsed.gz output_SRR6950600.collapsed.gz output_SRR6950620.collapsed.truncated.gz output_SRR6950618.collapsed.truncated.gz output_SRR6950584.collapsed.truncated.gz output_SRR6950583.collapsed.truncated.gz output_SRR6950581.collapsed.truncated.gz output_SRR6950590.collapsed.truncated.gz output_SRR6950617.collapsed.truncated.gz output_SRR6950589.collapsed.truncated.gz output_SRR6950599.collapsed.truncated.gz output_SRR6950621.collapsed.truncated.gz output_SRR6950624.collapsed.truncated.gz output_SRR6950623.collapsed.truncated.gz.collapsed.truncated.gz output_SRR6950615.collapsed.truncated.gz output_SRR6950582.collapsed.truncated.gz output_SRR6950588.collapsed.truncated.gz output_SRR6950587.collapsed.truncated.gz output_SRR6950586.collapsed.truncated.gz output_SRR6950585.collapsed.truncated.gz output_SRR6950619.collapsed.truncated.gz output_SRR6950622.collapsed.truncated.gz output_SRR6950616.collapsed.truncated.gz output_SRR6950600.collapsed.truncated.gz output_SRR6950620.singleton.truncated.gz output_SRR6950618.singleton.truncated.gz output_SRR6950584.singleton.truncated.gz output_SRR6950583.singleton.truncated.gz output_SRR6950581.singleton.truncated.gz output_SRR6950590.singleton.truncated.gz output_SRR6950617.singleton.truncated.gz output_SRR6950589.singleton.truncated.gz output_SRR6950599.singleton.truncated.gz output_SRR6950621.singleton.truncated.gz output_SRR6950624.singleton.truncated.gz output_SRR6950623.singleton.truncated.gz.singleton.truncated.gz output_SRR6950615.singleton.truncated.gz output_SRR6950582.singleton.truncated.gz output_SRR6950588.singleton.truncated.gz output_SRR6950587.singleton.truncated.gz output_SRR6950586.singleton.truncated.gz output_SRR6950585.singleton.truncated.gz output_SRR6950619.singleton.truncated.gz output_SRR6950622.singleton.truncated.gz output_SRR6950616.singleton.truncated.gz output_SRR6950600.singleton.truncated.gz > AllLG_collapsed_and_singleton.truncated.fastq.gz
	#The paired end reads for use as paired end data in gap filling
cat output_SRR6950581.pair1.truncated.gz output_SRR6950582.pair1.truncated.gz output_SRR6950583.pair1.truncated.gz output_SRR6950584.pair1.truncated.gz output_SRR6950585.pair1.truncated.gz output_SRR6950586.pair1.truncated.gz output_SRR6950587.pair1.truncated.gz output_SRR6950588.pair1.truncated.gz output_SRR6950589.pair1.truncated.gz output_SRR6950590.pair1.truncated.gz output_SRR6950598.pair1.truncated.gz output_SRR6950599.pair1.truncated.gz output_SRR6950600.pair1.truncated.gz output_SRR6950615.pair1.truncated.gz output_SRR6950616.pair1.truncated.gz output_SRR6950617.pair1.truncated.gz output_SRR6950618.pair1.truncated.gz output_SRR6950619.pair1.truncated.gz output_SRR6950620.pair1.truncated.gz output_SRR6950621.pair1.truncated.gz output_SRR6950622.pair1.truncated.gz output_SRR6950623.pair1.truncated.gz output_SRR6950624.pair1.truncated.gz > AllLG_pair1.truncated.fastq.gz
cat output_SRR6950581.pair2.truncated.gz output_SRR6950582.pair2.truncated.gz output_SRR6950583.pair2.truncated.gz output_SRR6950584.pair2.truncated.gz output_SRR6950585.pair2.truncated.gz output_SRR6950586.pair2.truncated.gz output_SRR6950587.pair2.truncated.gz output_SRR6950588.pair2.truncated.gz output_SRR6950589.pair2.truncated.gz output_SRR6950590.pair2.truncated.gz output_SRR6950598.pair2.truncated.gz output_SRR6950599.pair2.truncated.gz output_SRR6950600.pair2.truncated.gz output_SRR6950615.pair2.truncated.gz output_SRR6950616.pair2.truncated.gz output_SRR6950617.pair2.truncated.gz output_SRR6950618.pair2.truncated.gz output_SRR6950619.pair2.truncated.gz output_SRR6950620.pair2.truncated.gz output_SRR6950621.pair2.truncated.gz output_SRR6950622.pair2.truncated.gz output_SRR6950623.pair2.truncated.gz output_SRR6950624.pair2.truncated.gz > AllLG_pair2.truncated.fastq.gz

#Download PacBio reads
fasterq-dump SRR6950571
fasterq-dump SRR6950572
fasterq-dump SRR6950573
fasterq-dump SRR6950574
fasterq-dump SRR6950575
fasterq-dump SRR6950576
fasterq-dump SRR6950577
fasterq-dump SRR6950578
fasterq-dump SRR6950579
fasterq-dump SRR6950580
fasterq-dump SRR6950591
fasterq-dump SRR6950592
fasterq-dump SRR6950593
fasterq-dump SRR6950594
fasterq-dump SRR6950595
fasterq-dump SRR6950596
fasterq-dump SRR6950601
fasterq-dump SRR6950602
fasterq-dump SRR6950603
fasterq-dump SRR6950604
fasterq-dump SRR6950605
fasterq-dump SRR6950606
fasterq-dump SRR6950607
fasterq-dump SRR6950608
fasterq-dump SRR6950609
fasterq-dump SRR6950610
fasterq-dump SRR6950611
fasterq-dump SRR6950612
fasterq-dump SRR6950613
fasterq-dump SRR6950614


#Convert fastq to fasta using sed to replace @ with >, then remove the 3rd and 4th line of each entry
sed -i 's/@/>/g' SRR6950571.fastq SRR6950572.fastq SRR6950573.fastq SRR6950574.fastq SRR6950575.fastq SRR6950576.fastq SRR6950577.fastq SRR6950578.fastq SRR6950579.fastq SRR6950580.fastq SRR6950591.fastq SRR6950592.fastq SRR6950593.fastq SRR6950594.fastq SRR6950595.fastq SRR6950596.fastq SRR6950601.fastq SRR6950602.fastq SRR6950603.fastq SRR6950604.fastq SRR6950605.fastq SRR6950606.fastq SRR6950607.fastq SRR6950608.fastq SRR6950609.fastq SRR6950610.fastq SRR6950611.fastq SRR6950612.fastq SRR6950613.fastq SRR6950614.fastq 
sed -n '1~4p;2~4p'  SRR6950571.fastq > SRR6950571.fasta
sed -n '1~4p;2~4p'  SRR6950572.fastq > SRR6950572.fasta
sed -n '1~4p;2~4p'  SRR6950573.fastq > SRR6950573.fasta
sed -n '1~4p;2~4p'  SRR6950574.fastq > SRR6950574.fasta
sed -n '1~4p;2~4p'  SRR6950575.fastq > SRR6950575.fasta
sed -n '1~4p;2~4p'  SRR6950576.fastq > SRR6950576.fasta
sed -n '1~4p;2~4p'  SRR6950577.fastq > SRR6950577.fasta
sed -n '1~4p;2~4p'  SRR6950578.fastq > SRR6950578.fasta
sed -n '1~4p;2~4p'  SRR6950579.fastq > SRR6950579.fasta
sed -n '1~4p;2~4p'  SRR6950580.fastq > SRR6950580.fasta
sed -n '1~4p;2~4p'  SRR6950591.fastq > SRR6950591.fasta
sed -n '1~4p;2~4p'  SRR6950592.fastq > SRR6950592.fasta
sed -n '1~4p;2~4p'  SRR6950593.fastq > SRR6950593.fasta
sed -n '1~4p;2~4p'  SRR6950594.fastq > SRR6950594.fasta
sed -n '1~4p;2~4p'  SRR6950595.fastq > SRR6950595.fasta
sed -n '1~4p;2~4p'  SRR6950596.fastq > SRR6950596.fasta
sed -n '1~4p;2~4p'  SRR6950601.fastq > SRR6950601.fasta
sed -n '1~4p;2~4p'  SRR6950602.fastq > SRR6950602.fasta
sed -n '1~4p;2~4p'  SRR6950603.fastq > SRR6950603.fasta
sed -n '1~4p;2~4p'  SRR6950604.fastq > SRR6950604.fasta
sed -n '1~4p;2~4p'  SRR6950605.fastq > SRR6950605.fasta
sed -n '1~4p;2~4p'  SRR6950606.fastq > SRR6950606.fasta
sed -n '1~4p;2~4p'  SRR6950607.fastq > SRR6950607.fasta
sed -n '1~4p;2~4p'  SRR6950608.fastq > SRR6950608.fasta
sed -n '1~4p;2~4p'  SRR6950609.fastq > SRR6950609.fasta
sed -n '1~4p;2~4p'  SRR6950610.fastq > SRR6950610.fasta
sed -n '1~4p;2~4p'  SRR6950611.fastq > SRR6950611.fasta
sed -n '1~4p;2~4p'  SRR6950612.fastq > SRR6950612.fasta
sed -n '1~4p;2~4p'  SRR6950613.fastq > SRR6950613.fasta
sed -n '1~4p;2~4p'  SRR6950614.fastq > SRR6950614.fasta
cat *.fasta > 30PacBioConcatenated.fasta

#Run RagTag Correct
ragtag.py correct ./aldabra_genome/GCA_026122505.1_AldGig_1.0_genomic.mtGenomeRemoved.fna ./genome/lgeorge.genome.mtRemoved.fasta -R ./SRA/SRR6950583_SRR6950584.collapsedIllumina.fastq.gz -t 4 -T sr

#Run RagTag Scaffold
ragtag.py scaffold ./aldabra_genome/GCA_026122505.1_AldGig_1.0_genomic.mtGenomeRemoved.fna ragtag.correct.fasta -t 4

#Fill gaps using PacBio and TGS-GapCloser
tgsgapcloser --scaff ragtag.scaffold.fasta --reads ./pacbio/30PacBioConcatenated.fasta --output ./tgs_gapcloser/pacbiofilled.ragtag.scaffold.fasta --racon ~/bin/racon --tgstype pb --threads 16

#Fill gaps using Illumina single end using Sealer iteration 1
abyss-sealer -b20G -k29 -k69 -k99 -k129 -j 16 -o sealer_AllLG_SEreads_ontoPacBioTGSgapcloser -S pacbiofilled.ragtag.scaffold.fasta ../SRA/AllLG_collapsed_and_singleton.truncated.fastq.gz

#Fill gaps using Illumina paired end using Sealer iteration 2
abyss-sealer -b20G -k29 -k69 -k99 -k129 -j 16 -o sealer_AllLG_PEreads_ontoPacBioTGSgapcloser_ontopofsealerSE -S sealer_AllLG_SEreads_ontoPacBioTGSgapcloser.fa ../SRA/AllLG_pair1.truncated.fastq.gz ../SRA/AllLG_pair2.truncated.fastq.gz

#Align Illumina reads to draft assembly, filter BAM file, qualimap
genome=sealer_AllLG_PEreads_ontoPacBioTGSgapcloser_ontopofsealerSE.fa
bwa index $genome
samtools faidx $genome
bwa mem -t 16 $genome ./SRA/AllLG_collapsed_and_singleton.truncated.fastq.gz > ./sam/AllLG_collapsed_and_singleton_On_sealer_AllLG_PEreads_ontoPacBioTGSgapcloser_ontopofsealerSE.sam
samtools view -bh ./sam/AllLG_collapsed_and_singleton_On_sealer_AllLG_PEreads_ontoPacBioTGSgapcloser_ontopofsealerSE.sam > ./bam/AllLG_collapsed_and_singleton_On_sealer_AllLG_PEreads_ontoPacBioTGSgapcloser_ontopofsealerSE.bam
samtools sort -o ./bam/AllLG_collapsed_and_singleton_On_sealer_AllLG_PEreads_ontoPacBioTGSgapcloser_ontopofsealerSE_sorted.bam ./bam/AllLG_collapsed_and_singleton_On_sealer_AllLG_PEreads_ontoPacBioTGSgapcloser_ontopofsealerSE.bam
samtools index ./bam/AllLG_collapsed_and_singleton_On_sealer_AllLG_PEreads_ontoPacBioTGSgapcloser_ontopofsealerSE_sorted.bam
bamtools filter -mapQuality '>=30' -isPrimaryAlignment 'true' -in ./bam/AllLG_collapsed_and_singleton_On_sealer_AllLG_PEreads_ontoPacBioTGSgapcloser_ontopofsealerSE_sorted.bam -out ./bam/AllLG_collapsed_and_singleton_On_sealer_AllLG_PEreads_ontoPacBioTGSgapcloser_ontopofsealerSE_sorted.sorted.mq30.primaryalignment.bam
samtools index ./bam/AllLG_collapsed_and_singleton_On_sealer_AllLG_PEreads_ontoPacBioTGSgapcloser_ontopofsealerSE_sorted.sorted.mq30.primaryalignment.bam

java -jar $EBROOTPICARD/picard.jar MarkDuplicates \
      I=./bam/AllLG_collapsed_and_singleton_On_sealer_AllLG_PEreads_ontoPacBioTGSgapcloser_ontopofsealerSE_sorted.sorted.mq30.primaryalignment.bam \
      O=./bam/AllLG_collapsed_and_singleton_On_sealer_AllLG_PEreads_ontoPacBioTGSgapcloser_ontopofsealerSE_sorted.sorted.mq30.primaryalignment_marked_duplicates.bam \
      M=./bam/AllLG_collapsed_and_singleton_On_sealer_AllLG_PEreads_ontoPacBioTGSgapcloser_ontopofsealerSE_sorted.sorted.mq30.primaryalignment_marked_dup_metrics.txt

#Check coverage of the bam using qualimap
qualimap bamqc --java-mem-size=24g -bam ./bam/AllLG_collapsed_and_singleton_On_sealer_AllLG_PEreads_ontoPacBioTGSgapcloser_ontopofsealerSE_sorted.sorted.mq30.primaryalignment_marked_duplicates.bam -outdir ./qualimap/AllLG_collapsed_and_singleton -outfile AllLG_collapsed_and_singleton.pdf

#NCBI Screen was done by NCBI, manual curation to remove scaffolds with high or low coverage. Resulting assembly file called CheloAbing200000000_revised4.fa
#Quast to obtain assembly measures after each step
quast.py --split-scaffolds lgeorge.genome.mtRemoved.fasta pacbiofilled.ragtag.scaffold.fasta sealer_AllLG_PEreads_ontoPacBioTGSgapcloser_ontopofsealerSE.fa sealer_AllLG_PEreads_ontoPacBioTGSgapcloser_ontopofsealerSE.fa CheloAbing200000000_revised4.fa


#BUSCO analyses for v1.0 and v2.0 before and after manual curation and NCBI FCS
busco -i sealer_AllLG_PEreads_ontoPacBioTGSgapcloser_ontopofsealerSE.fa -l sauropsida_odb10 -f -m geno -o busco_out_CheloAbing2_beforecuration -c 12 --metaeuk_parameters="--disk-space-limit=500M,--remove-tmp-files=1" --metaeuk_rerun_parameters="--disk-space-limit=500M,--remove-tmp-files=1" 
busco -i CheloAbing200000000_revised4.fa -l sauropsida_odb10 -f -m geno -o busco_out_CheloAbing2_postNCBI -c 12 --metaeuk_parameters="--disk-space-limit=500M,--remove-tmp-files=1" --metaeuk_rerun_parameters="--disk-space-limit=500M,--remove-tmp-files=1" 
busco -i lgeorge.genome.mtRemoved.fasta -l sauropsida_odb10 -f -m geno -o busco_out_CheloAbing1 -c 12 --metaeuk_parameters="--disk-space-limit=500M,--remove-tmp-files=1" --metaeuk_rerun_parameters="--disk-space-limit=500M,--remove-tmp-files=1" 

#Repeat modeler for v1.0 and v2.0
BuildDatabase -name CheloAbing1 lgeorge.genome.mtRemoved.fasta
RepeatModeler -database CheloAbing1 -threads 28 -LTRStruct > run.out

BuildDatabase -name CheloAbing2_postNCBI CheloAbing200000000_revised4.fa
RepeatModeler -database CheloAbing2_postNCBI -threads 28 -LTRStruct > run.out


#Repeat masker for v1.0 and v2.0
RepeatMasker -lib CheloAbing1-families.fa lgeorge.genome.mtRemoved.fasta -dir . 
RepeatMasker -lib CheloAbing2_postNCBI-families.fa CheloAbing200000000_revised4 -dir . 

#Final assembly with repeat elements softmasked renamed to CheloAbing2.0.fasta

#Liftover annotation from v1.0 to v2.0
liftoff -g genomic.gff -o liftoff_annotation_1.0_to_2.0_polished -polish  CheloAbing2.0.fasta GCF_003597395.1_ASM359739v1_genomic.fna
